# Supplementary material for: Homocysteine Solution-Induced Response in Aerosol Jet Printed OECTs by Means of Gold and Platinum Gate Electrodes
Source: Int J Mol Sci. 2021 Oct 25;22(21):11507. doi: 10.3390/ijms222111507 (PMC8584102; doi:10.3390/ijms222111507)
Supplement: Supplementary file 1 [file ijms-22-11507-s001.zip]

Archive with 1 entries (1 files):
- ijms-1427146-supplementary.pdf
